# Supplementary material for: Data on social transmission of food preference in a model of autism induced by valproic acid and translational analysis of circulating microRNA
Source: Data Brief. 2018 Apr 21;18:1433–40. doi: 10.1016/j.dib.2018.04.047 (PMC5997974; doi:10.1016/j.dib.2018.04.047)
Supplement: Supplementary file 1 — Supplementary material [file mmc1.zip]

Archive with 11 entries (11 files):
- coi_disclosure_Rabelo.pdf
- coi_disclosure_BambiniJunior.pdf
- coi_disclosure_BauerNegrini.pdf
- coi_disclosure_C_GOTTFRIED.pdf
- coi_disclosure_Deckmann.pdf
- coi_disclosure_DellaFlora.pdf
- coi_disclosure_FontesDutra.pdf
- coi_disclosure_Hirsch.pdf
- coi_disclosure_Margis.pdf
- coi_disclosure_Nunes.pdf
- coi_disclosure_R_Riesgo.pdf
